# Supplementary material for: Genome-wide survey of sucrose non-fermenting 1-related protein kinase 2 in Rosaceae and expression analysis of PbrSnRK2 in response to ABA stress
Source: BMC Genomics. 2020 Nov 10;21:781. doi: 10.1186/s12864-020-07201-w (PMC7653828; doi:10.1186/s12864-020-07201-w)
Supplement: Supplementary file 6 — Additional file 6: Table S3. Primers used in this study. [file 12864_2020_7201_MOESM6_ESM.xlsx]

## Sheet: Table S1
List of primers used in this work
Primer Name	Purpose	Primer sequence(5'→3')
PbrSnRK2.1-F	qRT-PCR	AAATACATCGAACGCGGCCT
PbrSnRK2.1-R	qRT-PCR	AGCTTCAAATCTCGGTGGCA
PbrSnRK2.2-F	qRT-PCR	GCAAGTTGGCAGATGTGTGG
PbrSnRK2.2-R	qRT-PCR	GGTGATCCTTGGATTTGCAACAA
PbrSnRK2.3-F	qRT-PCR	GAGCGTGACCAGCCTAAACA
PbrSnRK2.3-R	qRT-PCR	CGGATAGCCTGAAAAGCTACCA
PbrSnRK2.4-F	qRT-PCR	GGTGAACATGTGCAGAGGGA
PbrSnRK2.4-R	qRT-PCR	GCCGAGAATGCAATGCTGAC
PbrSnRK2.5-F	qRT-PCR	TGCTGTCAATGTTGGTTGTAGT
PbrSnRK2.5-R	qRT-PCR	GCACACTAAGAATCCGCCCA
PbrSnRK2.6-F	qRT-PCR	GAGGCCAGAAGTCATCTGTGT
PbrSnRK2.6-R	qRT-PCR	TGTCCCCCATATTTGGTGCC
PbrSnRK2.7-F	qRT-PCR	TCGCCGTCAAGTACATCGAG
PbrSnRK2.7-R	qRT-PCR	GGGCCTGGACCAAAAATGAA
PbrSnRK2.8-F	qRT-PCR	ATCGGGTCAGGAAACTTCGG
PbrSnRK2.8-R	qRT-PCR	AAGAAGCGGGCCTCTTTGAA
PbrSnRK2.9-F	qRT-PCR	ACTCAAAGTCCTCGGTGCTG
PbrSnRK2.9-R	qRT-PCR	GGGTTGATCCGGCTCTTCAA
PbrSnRK2.10-F	qRT-PCR	AGAGCGAGGTGAGAAGTCC
PbrSnRK2.10-R	qRT-PCR	ATCCGCTGCACAAGAGGAAA
PbrActin-F	qRT-PCR	CAATGTGCCTGCCATGTATG
PbrActin-R	qRT-PCR	CCAGCAGCTTCCATTCCAAT
